# Supplementary material for: Alpha-diversity and microbial community structure of the male urinary microbiota depend on urine sampling method
Source: Sci Rep. 2021 Dec 9;11:23758. doi: 10.1038/s41598-021-03292-x (PMC8660768; doi:10.1038/s41598-021-03292-x)
Supplement: Supplementary file 3 — Supplementary Table S3. [file 41598_2021_3292_MOESM3_ESM.xlsx]

## Sheet: Supplementary_table_S3_PIME_otu
	Kingdom	Phylum	Genus	HRB041	HRB228	HRB188	HRB181	HRB056	HRB071	HRB221	HRB053	HRB218	HRB035	HRB032	HRB191	HRB206	HRB038	HRB209	HRB212	HRB044	HRB022	HRB062	HRB004	HRB074	HRB200	HRB050	HRB007	HRB065	HRB203	HRB047	HRB194	HRB025	HRB059	HRB068	HRB029	HRB225	HRB197	HRB135	HRB042	HRB057	HRB189	HRB023	HRB036	HRB222	HRB207	HRB182	HRB210	HRB075	HRB005
CL0001	Bacteria	Bacteroidetes	Prevotella	0.30411	0.377464	0	0.100246	0.0891109	0.0187062	0.00121809	0.201745	0	0.000438542	0	0.105745	0.0512367	0.501056	0.304786	0.00628492	0.461286	0.430807	0.000189645	0.0944947	0	0	0	0.0599915	0.000910332	0	0.0275455	0.0111049	0	0.0554493	0.0043573	0	0.00235294	0.0180995	0	0	0	0	0	0	0	0	0	0	0	0
CL0003	Bacteria	Firmicutes	Streptococcus	0.000150165	0	4.27e-05	0	0	0.932138	0.0269569	0.000325133	0	0.00288184	0.269148	0.00114526	0.02619	0.00033337	0	0.0199022	0.0121076	0.0650741	0.497629	0.17728	0.0021173	0.496979	0.00574713	0.0637938	0.00364133	0.00135135	0	0.0155469	0.000642674	0.000956023	0	0.00339751	0.02	0.00452489	0	0	0	0	0	0	0	0	0	0	0	0
CL0008	Bacteria	Bacteroidetes	Prevotella	0.0234883	0.00416348	0.2433	0.00259181	0.0571045	0.000363731	0	0.0412919	0.126987	0.00676607	0	0.00133613	0.0109125	0.00255584	0.00845985	0.0027933	0.0174888	0.0288303	0	0.0172555	0.000635189	0	0	0.034643	0.00500683	0	0.00688638	0.00610772	0	0.00191205	0	0	0.00117647	0	0.0144928	0	0	0	0	0	0	0	0	0	0	0
CL0010	Bacteria	Firmicutes	Staphylococcus	1.25e-05	0.000305577	0.00179525	0	0.0104866	0	0.000847368	0.166522	5.68e-05	6.26e-05	0	0.00992556	0.000519642	0.0160018	0.0654769	0.00244413	0.00373692	0.0285008	0.00587901	0.00184881	0.460089	0.00402775	0.0833333	0.0130967	0.010924	0.0418919	0.000983768	0.00444198	0.0462725	0.083174	0.0119826	0.00453001	0.0764706	0.0497738	0	3.83e-05	0.012056	0.00121783	0.00554758	6.7e-05	0.00199677	0.00275873	0	0.0341707	0.462109	0.00121746
CL0020	Bacteria	Firmicutes	Anaerococcus	0.00805887	0.00699007	0.0152169	0.000219645	0.00581482	0.00218238	0.000900328	0.00558145	0.0242961	0.00306979	0.000207197	0.0340714	0.0036375	0.00944549	0.0711554	0.0197858	0.00523169	0.023229	0.120994	0.000410846	0.00719881	0	0.000821018	0.00422476	0.00364133	0	0.0132809	0.00277624	0	0.0258126	0.00108932	0.00792752	0	0	0	0.00745983	0.0115598	0.0126549	0.0259105	0.00127243	0.000691191	0.00425633	0.000674878	0.0409372	0.0254372	0.00262221
CL0023	Archaea	Euryarchaeota	Ferroglobus	3.75e-05	0.000343774	0.000299209	0.000483219	0.00183888	0.00254612	0.00105921	0.0179365	0.000454133	0	0.000828787	0.00725329	0.00228643	0.00200022	0.00324487	0	0.0038864	0.0062603	0.00891333	0.0172555	0.00868092	0	0.0143678	0.0663287	0.0714611	0.090991	0.0206591	0	0.136247	0.000956023	0.0250545	0.011325	0.00588235	0.015083	0.463768	7.65e-05	0.00208375	0.000264746	0.000652656	0.000133941	0.00191997	0.00307401	8.44e-05	0.0311258	0.0227875	0.0090841
CL0025	Bacteria	Firmicutes	Peptoniphilus	0.0012764	0.0107334	0.000641163	0.00206466	0.00238557	0.000155885	0.000370723	0.00260106	0.00681199	0.00150357	0	0.0950563	0.00415714	0.00322258	0.0311739	0.00221136	0.00597907	0.00428336	0.0113787	0	0.0021173	0	0	0.00337981	0.00364133	0	0.00393507	0	0	0.00573614	0	0	0.00352941	0.00301659	0	0.00133894	0.00451479	0.000370645	0.00600444	0.000602732	7.68e-05	0.00244345	0.00210899	0.026643	0.00309133	0.000374602
CL0029	Bacteria	Firmicutes	Finegoldia	0.000675743	0.0284186	0.00158154	0	0.000993986	0.0006755	0.00264803	0.000379322	0.00414396	0.000814434	0	0.0623211	0.001455	0.00244472	0.000463553	0.00174581	0.00493273	0.00378913	0.0373601	0	0.01101	0	0.000410509	0.00253485	0.0263996	0.00225225	0.00147565	0	0.00128535	0.00286807	0.00108932	0.00679502	0	0	0.0144928	0.000535578	0.00277833	0.000635391	0.00561284	0.000535762	0.000998387	0.00141877	0	0.000169162	0.0128069	0.000468252
CL0034	Bacteria	Actinobacteria	Corynebacterium	0	0.00026738	0.00217995	0	0.00680881	0	0.000317763	0.00503956	0	6.26e-05	0	0.00429471	0.00103929	0.0141127	0.00127477	0	0.000597907	0.00181219	0.00170681	0.000821693	0.0669066	0.00156635	0.0135468	0.0016899	0.00227583	0.00900901	0	0	0.00128535	0.00191205	0	0.00453001	0.00941177	0.0120664	0	0	0.0279817	0.00158848	0.000587391	0	0.000460794	0.000394104	0	0.000422905	0.137608	0.000280951
CL0037	Bacteria	Proteobacteria	Enhydrobacter	3.75e-05	0	0	0	0	0.000467654	0.000211842	0.00233012	0	0.000313244	0.000207197	0.000572628	0.000519642	0.00733415	0	0.00139665	0.00687593	0.0121911	0.0041722	0.00657354	0.0829981	0.00268516	0.0299672	0.0223912	0.002731	0.00045045	0.00688638	0	0.0835476	0.0143403	0.00108932	0.0894677	0.00823529	0.0120664	0	0.000229533	4.96e-05	0.000423594	0.000978984	0.000334851	0.00529913	0	0	8.46e-05	0.0739269	0.00833489
CL0046	Bacteria	Cyanobacteria/Chloroplast	Streptophyta	0	7.64e-05	4.27e-05	0.00224038	4.97e-05	0	5.3e-05	0.00043351	5.68e-05	0.000125298	0	0.0102119	0.000207857	0.0167796	0.000463553	0.00162942	0.000149477	0.000164745	0.000189645	0.00123254	0.000635189	0.0158872	0.000410509	0.000422476	0	0.00225225	0.000491884	0.0094392	0	0	0	0.00792752	0.00470588	0.0693816	0	0	4.96e-05	0.00148258	0	0	0.00560633	0.000630567	0.00151848	0.000676647	0.000176647	0
CL0054	Bacteria	Actinobacteria	Cutibacterium	3.75e-05	0.000229183	0	8.79e-05	0	0	0.000529605	0.00157147	0	0	6.91e-05	0.00238595	0.000831428	0.00444494	0.000463553	0.00477188	0.00269058	0.00181219	0.00113787	0.00164339	0.0127038	0.0120832	0.0131363	0.00675961	0.00591716	0.00765766	0.00196754	0.00111049	0.00899743	0.0152964	0.00762527	0.0305776	0.0552941	0.0859729	0	3.83e-05	0	0.000158848	0.000130531	0	0.00445434	0.000788208	0	0.00126871	0.00476947	0.00383967
CL0070	Bacteria	Kiritimatiellaeota	Kiritimatiella	2.5e-05	0.000114591	4.27e-05	0	4.97e-05	5.2e-05	5.3e-05	0.00222174	0	6.26e-05	0.000276262	0.00047719	0.000519642	0.000111123	0	0	0.000747384	0.00428336	0.00151716	0.00369762	0.00317595	0	0.0045156	0.00464723	0.00591716	0.00315315	0.0132809	0	0.0302057	0.00191205	0.0174292	0.00566251	0	0	0.057971	0	0	0	0	0	0	0	0	0	0	0
CL0088	Bacteria	Actinobacteria	Rhodococcus	2.5e-05	0	0	4.39e-05	9.94e-05	5.2e-05	0.000317763	0.000216755	5.68e-05	0	0.000138131	0.00047719	0.000519642	0.00100011	0.000579441	0.00104749	0	0.000823723	0.000189645	0.00246508	0.00042346	0.00223764	0.000821018	0.00253485	0	0.00315315	0.0029513	0.00555247	0.00706941	0.000956023	0	0.011325	0.0211765	0.00603318	0	3.83e-05	0	0	0.000130531	0	0.000460794	7.88e-05	8.44e-05	0.00211452	0.000264971	0.00121746
CL0110	Bacteria	Proteobacteria	Sphingomonas	2.5e-05	0	0	4.39e-05	0	5.2e-05	0.000105921	5.42e-05	0	6.26e-05	6.91e-05	0.000190876	0.000103928	0.000444494	0	0.000465549	0.000149477	0.000658979	0.000379291	0.000205423	0.00042346	0.000671291	0.000821018	0.000844951	0.000455166	0.00045045	0.000983768	0	0.00835476	0.000956023	0.00544662	0.00339751	0.00588235	0.00904977	0	0	0	0	0	0	0	0	0	0	0	0
CL0005	Bacteria	Campilobacterota	Campylobacter	0	0	0	0	0	0	0	0	0	0	0	0	0	0	0	0	0	0	0	0	0	0	0	0	0	0	0	0	0	0	0	0	0	0	0	0.0589518	0.00907918	0.0265805	0.0165122	0.000133941	0.000153598	0.0628202	0.205332	0.0711325	0.00441618	0.0713617
CL0100	Bacteria	Planctomycetes	Candidatus Scalindua	0	0	0	0	0	0	0	0	0	0	0	0	0	0	0	0	0	0	0	0	0	0	0	0	0	0	0	0	0	0	0	0	0	0	0	0	0	0	0	0	0	0	0	0	0	0
CL0104	Archaea	Euryarchaeota	Methanopyrus	0	0	0	0	0	0	0	0	0	0	0	0	0	0	0	0	0	0	0	0	0	0	0	0	0	0	0	0	0	0	0	0	0	0	0	0	0	0	0	0	0	0	0	0	0	0
Supplementary table S3:
Relative abundance of the 18 OTUs selected by the PIME filtering method under 70% prevalence, of all the samples, with the most discriminant power to separate
first-catch, mid-stream and catheterised urine samples in the NMDS.
Genera typed in boldface have not been associated with the human urinary tract so far.
[truncated: 59 more columns]
