# Supplementary material for: Alpha-diversity and microbial community structure of the male urinary microbiota depend on urine sampling method
Source: Sci Rep. 2021 Dec 9;11:23758. doi: 10.1038/s41598-021-03292-x (PMC8660768; doi:10.1038/s41598-021-03292-x)
Supplement: Supplementary file 4 — Supplementary Table S4. [file 41598_2021_3292_MOESM4_ESM.xlsx]

## Sheet: AF 4 Supplementary_table_S4_PIM
	Interval	OOB error rate (%)	OTUs
1	Prevalence 5%	63.81	1352
2	Prevalence 10%	52.38	503
3	Prevalence 15%	31.43	315
4	Prevalence 20%	19.05	210
5	Prevalence 25%	14.29	178
6	Prevalence 30%	14.29	136
7	Prevalence 35%	9.52	104
8	Prevalence 40%	5.71	78
9	Prevalence 45%	5.71	69
10	Prevalence 50%	5.71	52
11	Prevalence 55%	2.86	41
12	Prevalence 60%	2.86	31
13	Prevalence 65%	2.86	26
14	Prevalence 70%	0.95	18
15	Prevalence 75%	1.9	13
16	Prevalence 80%	4.76	7
17	Prevalence 85%	5.71	6
Supplementary table S4
Out-of-the-bag error (OOB) estimated by the PIME algorithm, for predicting the sample groupings using different levels of
OTU prevalence. High error rates indicate high relative abundance of OTUs with low prevalence.
