# Supplementary material for: Alpha-diversity and microbial community structure of the male urinary microbiota depend on urine sampling method
Source: Sci Rep. 2021 Dec 9;11:23758. doi: 10.1038/s41598-021-03292-x (PMC8660768; doi:10.1038/s41598-021-03292-x)
Supplement: Supplementary file 5 — Supplementary Table S5. [file 41598_2021_3292_MOESM5_ESM.xlsx]

## Sheet: List1
Sample ID	Sample type	Sample ID	Sample type	Sample ID	Sample type
HRB007	first-catch urine	HRB008	mid-stream urine	HRB009	catheterised urine
HRB022	first-catch urine	HRB023	mid-stream urine	HRB024	catheterised urine
HRB025	first-catch urine	HRB026	mid-stream urine	HRB027	catheterised urine
HRB029	first-catch urine	HRB030	mid-stream urine	HRB031	catheterised urine
HRB032	first-catch urine	HRB033	mid-stream urine	HRB034	catheterised urine
HRB035	first-catch urine	HRB036	mid-stream urine	HRB037	catheterised urine
HRB038	first-catch urine	HRB039	mid-stream urine	HRB040	catheterised urine
HRB041	first-catch urine	HRB042	mid-stream urine	HRB043	catheterised urine
HRB044	first-catch urine	HRB045	mid-stream urine	HRB046	catheterised urine
HRB047	first-catch urine	HRB048	mid-stream urine	HRB049	catheterised urine
HRB059	first-catch urine	HRB060	mid-stream urine	HRB061	catheterised urine
HRB062	first-catch urine	HRB063	mid-stream urine	HRB064	catheterised urine
HRB065	first-catch urine	HRB066	mid-stream urine	HRB067	catheterised urine
HRB068	first-catch urine	HRB069	mid-stream urine	HRB070	catheterised urine
HRB071	first-catch urine	HRB072	mid-stream urine	HRB073	catheterised urine
HRB074	first-catch urine	HRB075	mid-stream urine	HRB076	catheterised urine
HRB135	first-catch urine	HRB131	mid-stream urine	HRB096	catheterised urine
HRB004	first-catch urine	HRB005	mid-stream urine	HRB006	catheterised urine
HRB050	first-catch urine	HRB051	mid-stream urine	HRB052	catheterised urine
HRB053	first-catch urine	HRB054	mid-stream urine	HRB055	catheterised urine
HRB056	first-catch urine	HRB057	mid-stream urine	HRB058	catheterised urine
HRB181	first-catch urine	HRB182	mid-stream urine	HRB183	catheterised urine
HRB188	first-catch urine	HRB189	mid-stream urine	HRB190	catheterised urine
HRB191	first-catch urine	HRB192	mid-stream urine	HRB193	catheterised urine
HRB194	first-catch urine	HRB195	mid-stream urine	HRB196	catheterised urine
HRB197	first-catch urine	HRB198	mid-stream urine	HRB199	catheterised urine
HRB200	first-catch urine	HRB201	mid-stream urine	HRB202	catheterised urine
HRB203	first-catch urine	HRB204	mid-stream urine	HRB205	catheterised urine
HRB206	first-catch urine	HRB207	mid-stream urine	HRB208	catheterised urine
HRB209	first-catch urine	HRB210	mid-stream urine	HRB211	catheterised urine
HRB212	first-catch urine	HRB213	mid-stream urine	HRB214	catheterised urine
HRB218	first-catch urine	HRB219	mid-stream urine	HRB220	catheterised urine
HRB221	first-catch urine	HRB222	mid-stream urine	HRB223	catheterised urine
HRB225	first-catch urine	HRB226	mid-stream urine	HRB227	catheterised urine
HRB228	first-catch urine	HRB229	mid-stream urine	HRB230	catheterised urine
Supplementary table S5:
List of urine samples by collection approach.
